# Supplementary material for: Adaptive evolution of Candida albicans through modulating TOR signaling
Source: mBio. 2025 Mar 4;16(4):e03947-24. doi: 10.1128/mbio.03947-24 (PMC11980384; doi:10.1128/mbio.03947-24)
Supplement: Table S1 — SNVs in in vivo-evolved strains. [file mbio.03947-24-s0002.xlsx]

## Sheet: Sheet1
Table S1. SNVs in in vitro evolved stains
Gene	Strains	Mutation site	Mutation type	Predicted protein variants
NGS1	F15	222:T>C	synonymous SNV	/
		1008:C>T	synonymous SNV	/
	N265674	534:A>G	synonymous SNV	/
		528:T>C	synonymous SNV	/
		513:T>C	synonymous SNV	/
		510:G>A	synonymous SNV	/
		498:G>A	synonymous SNV	/
		381:A>G	synonymous SNV	/
		378:T>C	synonymous SNV	/
		2658:G>A	synonymous SNV	/
		2646:T>C	synonymous SNV	/
		1986:G>A	synonymous SNV	/
		1947:G>A	synonymous SNV	/
		189:C>G	synonymous SNV	/
		1062:G>A	synonymous SNV	/
	N267429	432:C>T	synonymous SNV	/
		498:R>G	synonymous SNV	/
		528:Y>T	synonymous SNV	/
		534:G>A	synonymous SNV	/
		1176:R>G	synonymous SNV	/
		1986:R>G	synonymous SNV	/
	F33	432:T>C	synonymous SNV	/
		498:G>R	synonymous SNV	/
		528:T>Y	synonymous SNV	/
		534:A>G	synonymous SNV	/
		1176:G>R	synonymous SNV	/
		1986:G>R	synonymous SNV	/
	H86603	528:T>Y	synonymous SNV	/
		498:G>R	synonymous SNV	/
		2658:R>G	synonymous SNV	/
		2646:Y>T	synonymous SNV	/
		1986:G>R	synonymous SNV	/
		1947:R>G	synonymous SNV	/
REP1	F15	1941:T>C	synonymous SNV	/
		1989:T>C	synonymous SNV	/
	N265674	1152:C>T	synonymous SNV	/
		1200:G>A	synonymous SNV	/
		1233:A>G	synonymous SNV	/
		1494:T>C	synonymous SNV	/
		2040:T>A	synonymous SNV	/
	N267429	1200:R>G	synonymous SNV	/
		1233:R>A	synonymous SNV	/
		1941:C>T	synonymous SNV	/
		2040:A>T	synonymous SNV	/
	F9	1188:G>R	synonymous SNV	/
		1941:T>C	synonymous SNV	/
	H86603	1200:R>G	synonymous SNV	/
		1233:R>A	synonymous SNV	/
		1494:Y>T	synonymous SNV	/
		2040:W>T	synonymous SNV	/
TOR1	F15	1008:G>R	synonymous SNV	/
		1041:T>Y	synonymous SNV	/
		1383:C>M	synonymous SNV	/
		3291:C>T	synonymous SNV	/
		385:C>Y	non synonymous SNV	129:Arg/Arg>Cys/Arg
		4089:R>G	synonymous SNV	/
		4600:A>W	non synonymous SNV	1534:Ser/Ser>Cys/Ser
		5094:Y>C	synonymous SNV	/
		555:Y>T	synonymous SNV	/
		4697:C>T	non synonymous SNV	1566:Ser/Ser>Phe/Phe
		579:C>Y	synonymous SNV	/
		5817:G>R	synonymous SNV	/
	N265674	888:T>C	synonymous SNV	/
		855:G>A	synonymous SNV	/
		7422:T>C	synonymous SNV	/
		6879:G>A	synonymous SNV	/
		6789:G>A	synonymous SNV	/
		6189:G>A	synonymous SNV	/
		6186:A>G	synonymous SNV	/
		6132:C>G	synonymous SNV	/
		59:C>T	non synonymous SNV	20:Thr/Thr>Ile/Ile
		5751:T>C	synonymous SNV	/
		4611:C>T	synonymous SNV	/
		423:C>T	synonymous SNV	/
		402:T>C	synonymous SNV	/
		3816:T>C	synonymous SNV	/
		3810:C>T	synonymous SNV	/
		366:C>T	synonymous SNV	/
		3564:C>T	synonymous SNV	/
		3531:T>C	synonymous SNV	/
		3084:G>A	synonymous SNV	/
		2643:C>T	synonymous SNV	/
		257:C>T	non synonymous SNV	86:Ala/Ala>Val/Val
		2148:T>C	synonymous SNV	/
		2037:T>C	synonymous SNV	/
		1944:G>A	synonymous SNV	/
		1650:C>T	synonymous SNV	/
		1635:C>T	synonymous SNV	/
		1113:A>T	synonymous SNV	/
		1071:C>T	synonymous SNV	/
		6243:T>C	synonymous SNV	/
	N267429	385:Y>C	non synonymous SNV	129:Cys/Arg>Arg/Arg
		579:Y>C	synonymous SNV	/
		1011:A>G	synonymous SNV	/
		1044:Y>T	synonymous SNV	/
		1386:M>C	synonymous SNV	/
		1818:R>G	synonymous SNV	/
		2517:Y>C	synonymous SNV	/
		3786:R>G	synonymous SNV	/
		3885:Y>T	synonymous SNV	/
		6837:R>G	synonymous SNV	/
		4089:G>R	synonymous SNV	/
		5094:C>Y	synonymous SNV	/
	H71716	579:T>C	synonymous SNV	/
		1011:R>G	synonymous SNV	/
		1386:M>C	synonymous SNV	/
		4191:Y>C	synonymous SNV	/
		5058:A>G	synonymous SNV	/
		5379:Y>T	synonymous SNV	/
		5442:Y>C	synonymous SNV	/
		5898:M>C	synonymous SNV	/
		6228:Y>C	synonymous SNV	/
		6945:R>G	synonymous SNV	/
		7035:R>G	synonymous SNV	/
		7371:Y>C	synonymous SNV	/
		7518:R>G	synonymous SNV	/
		555:T>Y	synonymous SNV	/
		4089:G>R	synonymous SNV	/
		5094:C>Y	synonymous SNV	/
		6258:G>R	synonymous SNV	/
	F33	4089:R>G	synonymous SNV	/
		5094:Y>C	synonymous SNV	/
		389:C>Y	non synonymous SNV	130:Thr/Thr>Ile/Thr
		579:C>Y	synonymous SNV	/
		1011:G>A	synonymous SNV	/
		1044:T>Y	synonymous SNV	/
		1386:C>M	synonymous SNV	/
		1818:G>R	synonymous SNV	/
		2517:C>Y	synonymous SNV	/
		3786:G>R	synonymous SNV	/
		3885:T>Y	synonymous SNV	/
		6837:G>R	synonymous SNV	/
	F9	555:Y>T	synonymous SNV	/
		4089:R>G	synonymous SNV	/
		5094:Y>C	synonymous SNV	/
		6258:R>G	synonymous SNV	/
		579:C>T	synonymous SNV	/
		1011:G>R	synonymous SNV	/
		1386:C>M	synonymous SNV	/
		4191:C>Y	synonymous SNV	/
		5058:G>A	synonymous SNV	/
		5379:T>Y	synonymous SNV	/
		5442:C>Y	synonymous SNV	/
		5898:C>M	synonymous SNV	/
		6228:C>Y	synonymous SNV	/
		6945:G>R	synonymous SNV	/
		7035:G>R	synonymous SNV	/
		7371:C>Y	synonymous SNV	/
		7518:G>R	synonymous SNV	/
	H86603	212:Y>C	non synonymous SNV	71:Leu/Ser>Ser/Ser
		410:Y>C	non synonymous SNV	137:Leu/Ser>Ser/Ser
		522:Y>C	synonymous SNV	/
		555:Y>T	synonymous SNV	/
		1791:Y>C	synonymous SNV	/
		2001:R>G	synonymous SNV	/
		2304:C>T	synonymous SNV	/
		3687:Y>T	synonymous SNV	/
		3966:Y>C	synonymous SNV	/
		579:C>T	synonymous SNV	/
		1011:G>A	synonymous SNV	/
		1044:T>Y	synonymous SNV	/
		1227:C>Y	synonymous SNV	/
		1269:A>W	synonymous SNV	/
		1806:C>Y	synonymous SNV	/
		2190:T>Y	synonymous SNV	/
		2799:C>Y	synonymous SNV	/
		3240:G>R	synonymous SNV	/
		3720:C>Y	synonymous SNV	/
		3972:T>Y	synonymous SNV	/
		4767:C>Y	synonymous SNV	/
		5907:T>Y	synonymous SNV	/
		6945:G>R	synonymous SNV	/
		7035:G>R	synonymous SNV	/
HOG1	F15	738:C>Y	synonymous SNV	/
	N265674	895:G>C	non synonymous SNV	299:Ser/Ser>Arg/Arg
	N267429	1025:A>C	non synonymous SNV	342:Glu/Glu>Ala/Ala
		636:R>A	synonymous SNV	/
		291:K>T	synonymous SNV	/
		930:R>A	synonymous SNV	/
	H71716	843:S>G	synonymous SNV	/
		738:Y>C	synonymous SNV	/
		618:R>A	synonymous SNV	/
		806:C>G	non synonymous SNV	269:Ala/Ala>Gly/Gly
		1039:C>A	non synonymous SNV	347:His/His>Asn/Asn
		636:A>R	synonymous SNV	/
	F33	291:T>K	synonymous SNV	/
		796:G>C	non synonymous SNV	266:Glu/Glu>Gln/Gln
		930:A>R	synonymous SNV	/
		843:G>S	synonymous SNV	/
	F9	618:A>R	synonymous SNV	/
		796:S>C	non synonymous SNV	266:Glu/Gln>Gln/Gln
		97:R>A	non synonymous SNV	33:Ala/Thr>Thr/Thr
		262:A>G	non synonymous SNV	88:Ile/Ile>Val/Val
	H86603	278:T>C	non synonymous SNV	93:Leu/Leu>Ser/Ser
		570:G>A	synonymous SNV	/
		582:C>A	synonymous SNV	/
BRG1	F15	100:A>G	non synonymous SNV	34:Thr/Thr>Ala/Ala
		687:C>Y	synonymous SNV	/
		332:W>A	non synonymous SNV	111:Ile/Lys>Lys/Lys
		303:C>T	synonymous SNV	/
		288:C>T	synonymous SNV	/
		185:T>C	non synonymous SNV	62:Leu/Leu>Ser/Ser
	N265674	122:A>G	non synonymous SNV	41:Asn/Asn>Ser/Ser
		1251:G>A	synonymous SNV	/
		146:C>Y	non synonymous SNV	49:Ser/Ser>Leu/Ser
		151:A>W	non synonymous SNV	51:Ile/Ile>Leu/Ile
		201:T>C	synonymous SNV	/
		209:G>T	non synonymous SNV	70:Ser/Ser>Ile/Ile
		240:T>C	synonymous SNV	/
		255:T>C	synonymous SNV	/
		534:A>C	synonymous SNV	/
		570:C>T	synonymous SNV	/
		639:C>T	synonymous SNV	/
		666:A>C	synonymous SNV	/
		930:T>C	synonymous SNV	/
		987:G>A	synonymous SNV	/
	N267429	978:Y>T	synonymous SNV	/
		332:A>W	non synonymous SNV	111:Lys/Lys>Ile/Lys
		100:G>A	non synonymous SNV	34:Ala/Ala>Thr/Thr
		264:G>A	synonymous SNV	/
	H71716	276:C>T	synonymous SNV	/
		570:A>G	synonymous SNV	/
	F33	978:T>Y	synonymous SNV	/
		264:G>R	synonymous SNV	/
		276:C>Y	synonymous SNV	/
		404:C>Y	non synonymous SNV	135:Pro/Pro>Leu/Pro
		570:A>R	synonymous SNV	/
		582:A>M	synonymous SNV	/
	F9	582:C>A	synonymous SNV	/
		200:A>W	non synonymous SNV	67:Lys/Lys>Met/Lys
	H86603	687:C>Y	synonymous SNV	/
		978:T>Y	synonymous SNV	/
		1035:G>R	synonymous SNV	/
