# Supplementary material for: Adaptive evolution of Candida albicans through modulating TOR signaling
Source: mBio. 2025 Mar 4;16(4):e03947-24. doi: 10.1128/mbio.03947-24 (PMC11980384; doi:10.1128/mbio.03947-24)
Supplement: Table S2 — Clinical isolates used in this study. [file mbio.03947-24-s0003.xlsx]

## Sheet: Sheet1
Table S2. Clinnical isolates used in this study.
Name	Genotype	Source	Reference
N263779	wild type	respiratory tract	This study
N265828	wild type	respiratory tract	This study
N266286	wild type	respiratory tract	This study
F15	wild type	vagina	This study
H83245	wild type	skin	This study
N265674	wild type	respiratory tract	This study
N267429	wild type	respiratory tract	This study
H71716	wild type	skin	This study
F33	wild type	vagina	This study
F9	wild type	vagina	This study
H86603	wild type	urethra	This study
N263493	wild type	bloodstream	This study
N267379	wild type	bloodstream	This study
